# Supplementary material for: Nickel-Catalyzed Suzuki Coupling of Phenols Enabled by SuFEx of Tosyl Fluoride
Source: Molecules. 2023 Jan 7;28(2):636. doi: 10.3390/molecules28020636 (PMC9864267; doi:10.3390/molecules28020636)
Supplement: Supplementary file 1 [file molecules-28-00636-s001.zip]

Archive with 1 entries (1 files):
- molecules-2144002-supplementary.pdf
